# Supplementary material for: Kinetic Analysis of Prostate-Specific Antigen Interaction with Monoclonal Antibodies for Development of a Magnetic Immunoassay Based on Nontransparent Fiber Structures
Source: Molecules. 2022 Nov 21;27(22):8077. doi: 10.3390/molecules27228077 (PMC9693269; doi:10.3390/molecules27228077)
Supplement: Supplementary file 1 [file molecules-27-08077-s001.zip]

Archive with 1 entries (1 files):
- molecules-1997460-supplementary.pdf
